# Supplementary material for: First Description of Loreto Virus in Three Culicidae Species from the Atlantic Forest, Bahia, Brazil
Source: Viruses. 2024 Oct 25;16(11):1674. doi: 10.3390/v16111674 (PMC11598848; doi:10.3390/v16111674)
Supplement: Supplementary file 1 [file viruses-16-01674-s001.zip]

Archive with 1 entries (1 files):
- viruses-3260691-supplementary.xlsx
