# Supplementary material for: First Description of Loreto Virus in Three Culicidae Species from the Atlantic Forest, Bahia, Brazil
Source: Viruses. 2024 Oct 25;16(11):1674. doi: 10.3390/v16111674 (PMC11598848; doi:10.3390/v16111674)
Supplement: Supplementary file 1 [file viruses-16-01674-s001.zip › viruses-3260691-supplementary.xlsx]

## Sheet: Table S1
Table S1 - Coordinates of the collection sites.
Study site	Description	Municipality	Coordinates
Almada Farm	Cacao farm	Ilheus	14°39’49.4’’S 39°11’36.8’’W
Santa Rita Farm	Cacao farm		14°40’35.6’’S 39°11’10.8’’W
Bonfim Farm	Rural settlement with cacao farm		14°39’31.24’’S 39°11’37.6’’W
Lagoa Encantada	Conservation area		14°37’10.5’’S 39°08’14.6’’W
Una Biological Reserve (Rebio-Una)	Conservation area	Una	15°10’55.3’’S 39°04’20.7’’W
Ecoparque de Una	Conservation area		15°10’11.7’’S 39°03’16.4’’W
Colônia de Una Farm	Familiar agriculture farm		15°17’11.1’’S 39°08’25.0’’W

## Sheet: Table S2
Table S2 - Genome coverage metrics.
Accession number	Length (nt)	Horizontal coverage (NC_034158)	Sample	Original contig length (nt)	Reads	Coverage
						Mean (X)	Min	Max
OR829950	8966	0.9814	AR801495	9010	119,867	953.6	1	2734
OR829951	8982	0.9831	AR801501	9119	275,823	2234.9	1	6683
OR829952	9018	0.9871	AR801514	9171	140,964	1136.4	1	3146

## Sheet: Figure S1
Figure S1 - Multiple sequencing alignment highlighting the duplication of the eight initial codons of ORF 3.

## Sheet: Figure S2
Figure S2 - Graphical representation of the phylogenetic signal.
